# Supplementary material for: Correction: Tim-3 Expression in Cervical Cancer Promotes Tumor Metastasis
Source: PLoS One. 2016 Mar 29;11(3):e0152830. doi: 10.1371/journal.pone.0152830 (PMC4811421; doi:10.1371/journal.pone.0152830)
Supplement: S1 File — (ZIP) [file pone.0152830.s001.zip]

Archive with 30 entries (28 files):
- Fig 1/Figure 1A.tif
- Fig 1/Figure 1B.tif
- Fig 1/Figure 1C.tif
- Fig 1/Figure 1D.tif
- Fig 3/Figure 3A.tif
- Fig 3/Figure 3B   lower panel.tif
- Fig 3/Figure 3B  upper panel.tif
- Fig 3/Figure 3C left panel.tif
- Fig 3/Figure 3C right panel.tif
- Fig 4/Figure 4A  lower panel.tif
- Fig 4/Figure 4A  upper panel.tif
- Fig 4/Figure 4B middle panel.tif
- Fig 4/Figure 4B right panel.tif
- Fig 4/Figure 4C left panel.tif
- Fig 5/Figure 5B.TIF
- Fig 5/Figure 5C.TIF
- Fig 5/Panel A/
- Fig 5/Panel A/Figure 1.jpg
- Fig 5/Panel A/Figure 2.jpg
- Fig 5/Panel A/Figure 3.jpg
- Fig 5/Panel A/Figure 4.jpg
- Fig 5/Panel A/Figure 5.jpg
- Fig 5/Panel A/Figure 6.jpg
- Fig 5/Panel A/Figure 7.jpg
- Fig 5/Panel A/Figure 8.jpg
- Fig 5/Panel A/Figure 9.jpg
- Fig 5/Panel D/
- Fig 5/Panel D/ADV-AsTim-3.tif
- Fig 5/Panel D/ADV-GFP.tif
- Fig 5/Panel D/PBS.tif
